# Supplementary material for: Unexpected Effects of Sulfate and Sodium Chloride Application on Yield Qualitative Characteristics and Symmetry Indicators of Hard and Soft Wheat Kernels
Source: Plants (Basel). 2023 Feb 21;12(5):980. doi: 10.3390/plants12050980 (PMC10004740; doi:10.3390/plants12050980)
Supplement: Supplementary file 1 [file plants-12-00980-s001.zip]

Archive with 1 entries (1 files):
- plants-2167141-supplementary.pdf
